# Supplementary material for: Real-World Data on Effectiveness and Safety of First-Line Use of Caplacizumab in Italian Centers for the Treatment of Thrombotic Thrombocytopenic Purpura: The Roscapli Study
Source: J Clin Med. 2024 Oct 31;13(21):6561. doi: 10.3390/jcm13216561 (PMC11546578; doi:10.3390/jcm13216561)
Supplement: Supplementary file 1 [file jcm-13-06561-s001.zip]

Archive with 1 entries (1 files):
- jcm-3199023-supplementary.pdf
